# Supplementary material for: A novel framework for secure cryptocurrency transactions using quantum crypto guard
Source: PeerJ Comput Sci. 2025 Sep 12;11:e3030. doi: 10.7717/peerj-cs.3030 (PMC12453740; doi:10.7717/peerj-cs.3030)
Supplement: Supplemental Information 1 — This includes the setup of a quantum circuit, measurement operations, and simulation execution parameters. This code supports the reproduction of our simulation results, including success rates and latency measures. [file peerj-cs-11-3030-s001.py]

# Qiskit Example Code for Quantum Simulation
from qiskit import Aer, QuantumCircuit, transpile, execute
from qiskit.circuit.library import RZGate, RYGate, RXGate
from qiskit.quantum_info import random_statevector
import numpy as np

# Setting up Quantum Circuit
n_qubits = 10  # Example with 10 qubits
circuit = QuantumCircuit(n_qubits)

# Adding random rotation gates
for qubit in range(n_qubits):
    circuit.append(RXGate(np.pi / 2), [qubit])
    circuit.append(RYGate(np.pi / 4), [qubit])
    circuit.append(RZGate(np.pi / 6), [qubit])

# Adding measurement
circuit.measure_all()

# Simulating using Qiskit Aer Simulator
simulator = Aer.get_backend('qasm_simulator')
compiled_circuit = transpile(circuit, simulator)
job = execute(compiled_circuit, simulator, shots=1024)
result = job.result()
counts = result.get_counts()

print("Simulation Result:", counts)

# Note: Additional scripts can be added for specific metrics or parameters
