# Supplementary material for: A novel framework for secure cryptocurrency transactions using quantum crypto guard
Source: PeerJ Comput Sci. 2025 Sep 12;11:e3030. doi: 10.7717/peerj-cs.3030 (PMC12453740; doi:10.7717/peerj-cs.3030)
Supplement: Supplemental Information 2 — Researchers can adapt this template to test additional configurations or reproduce similar experiments with modified parameters. [file peerj-cs-11-3030-s002.py]

# Qiskit Simulation Template for Quantum-Resistant Blockchain Framework (QCG-ST)
# This template includes placeholders for customizing simulation parameters

from qiskit import Aer, QuantumCircuit, transpile, execute
from qiskit.circuit.library import RZGate, RYGate, RXGate, HGate, CXGate
import numpy as np

# Define Parameters
num_qubits = {num_qubits}  # Number of qubits for the simulation
num_shots = {num_shots}    # Number of shots for the simulation
circuit_depth = {circuit_depth}  # Depth of the quantum circuit

# Setting up the Quantum Circuit
circuit = QuantumCircuit(num_qubits)

# Example Quantum Operations
# Apply Hadamard and random rotation gates to each qubit
for qubit in range(num_qubits):
    circuit.h(qubit)  # Initial Hadamard gate to create superposition
    circuit.append(RXGate(np.pi / 2), [qubit])
    circuit.append(RYGate(np.pi / 4), [qubit])
    circuit.append(RZGate(np.pi / 6), [qubit])

# Add Controlled-X (CX) gates between pairs of qubits for entanglement
for i in range(0, num_qubits - 1, 2):
    circuit.cx(i, i+1)

# Measurement
circuit.measure_all()

# Set up the simulator
simulator = Aer.get_backend('qasm_simulator')

# Compile and execute the circuit
compiled_circuit = transpile(circuit, simulator)
job = execute(compiled_circuit, simulator, shots=num_shots)
result = job.result()
counts = result.get_counts()

# Display the result
print("Quantum Circuit Execution Results:", counts)

# Template Complete
# Customize parameters as needed and add additional gates or measurements for specific experiments
