# Supplementary material for: A novel framework for secure cryptocurrency transactions using quantum crypto guard
Source: PeerJ Comput Sci. 2025 Sep 12;11:e3030. doi: 10.7717/peerj-cs.3030 (PMC12453740; doi:10.7717/peerj-cs.3030)
Supplement: Supplemental Information 3 — The raw data used in our simulation experiments. It includes details of blockchain transactions, such as transaction ID, witness transactions, qubits generated, block ID, processing time, transaction fee, network latency, and hash rate. These data points were critical for analyzing the performance of the QCG-ST framework in a quantum-resistant blockchain environment. [file peerj-cs-11-3030-s003.csv]

Transaction ID	Witness Transactions	Qubits Generated	Block ID	Processing Time (s)	Transaction Fee (BTC)	Network Latency (ms)	Hash Rate (TH/s)
TX1001	650	5	B001	1.25	1.25	0.0012	120
TX1002	1150	7	B002	1.32	1.32	0.0021	150
TX1003	2200	4	B003	1.5	1.5	0.0025	180
TX1004	2800	10	B004	2.0	2.0	0.003	200
TX1005	1200	3	B005	1.28	1.28	0.0018	130
TX1006	3000	8	B006	1.45	1.45	0.0035	250
TX1007	1800	1	B007	1.2	1.2	0.0022	140
TX1008	500	6	B008	1.35	1.35	0.001	110
